# Supplementary material for: Transcriptomic Insights into the Enhanced Aroma of Guangdong Oolong Dry Tea (Camellia sinensis cv. Yashixiang Dancong) in Winter
Source: Foods. 2024 Jan 2;13(1):160. doi: 10.3390/foods13010160 (PMC10778534; doi:10.3390/foods13010160)
Supplement: Supplementary file 1 [file foods-13-00160-s001.zip]

Archive with 1 entries (1 files):
- foods-2791594-supplementary.pdf
